# Supplementary material for: Chemically programmed STING-activating nano-liposomal vesicles improve anticancer immunity
Source: Nat Commun. 2023 Jul 31;14:4584. doi: 10.1038/s41467-023-40312-y (PMC10390568; doi:10.1038/s41467-023-40312-y)
Supplement: Supplementary file 4 — Source Data [file 41467_2023_40312_MOESM4_ESM.xlsx]

## Sheet: Fig. 1d
	w/o esterase												Esterase
	1			2			3			4			1			2			3			4
0	0	0	0	0	0	0	0	0	0	0	0	0	0	0	0	0	0	0	0	0	0	0	0	0
2																						43.3471	44.4793	44.2716
5	1.08755	1.91896	2.14986	0.772206	0.847248	0.866849	0.025598	0.019463	0.034025	1.21527	1.20075	1.20051	18.4311	18.6606	19.4634	16.5464	17.6102	17.923	30.6252	31.1096	31.2117	72.0574	72.5262	72.3727
10																						90.8105	90.8164	90.8109
15	2.62758	2.82858	3.08023	1.13153	1.21252	1.20243	0.105095	0.087362	0.095459	1.28248	1.25843	1.22862	40.5441	40.0237	40.9206	37.1529	37.5191	37.878	63.1629	63.2509	63.842	96.5996	96.5502	96.5474
20																						98.4138	98.4063	98.3812
30	4.08154	4.29295	4.42553	1.36138	1.39803	1.43506	0.267956	0.220467	0.246618	1.33814	1.27853	1.25219	64.1968	63.2094	63.9733	58.763	59.0987	59.5377	87.0094	86.9365	87.068
45													78.4969	77.7199	78.559	73.4067	69.6878	70.0108
60	5.18338	5.56485	5.77501	2.28418	2.33597	2.3568	0.418764	0.416675	0.389427	1.28829	1.27326	1.26715	87.1816	86.6176	87.188	82.7679	79.296	79.2489	97.9381	97.9782	97.9523
90													95.567	95.6943	95.9199	88.9799	92.4987	89.0285
120	9.78885	9.9898	10.2046	3.36534	1.40416	1.46397	0.791692	0.824699	0.801289	1.29914	1.30724	1.32741	97.5721	97.5743	97.6872	96.5708	93.2686	93.3125	99.7155	99.9294	99.9587
240	18.7628	18.7104	18.8571	7.4433	7.3756	5.31227	1.69681	1.68824	1.6272	1.51637	1.53281	1.52103	98.4132	98.4395	98.4166	95.6512	95.4356	98.8674	99.7657	99.9753	100
420	30.3223	30.2618	30.6171	9.67083	7.20204	6.98222	2.95439	2.80421	2.82202	1.71568	1.75633	1.73657				98.8872	98.8422	98.8602

## Sheet: Fig. 1f
	2-PLE			2+PLE			3-PLE			3+PLE			4-PLE			4+PLE			6-PLE			6+PLE
2																						4.03694	4.01676	4.02049
5	4.59424	4.58579	4.58344	4.40145	4.39863	4.38871	4.59742	4.59666	4.59646	4.42429	4.41146	4.40766	4.60491	4.60498	4.60483	4.23952	4.23252	4.23103	4.59294	4.59309	4.59309	3.33015	3.31323	3.3188
10																						2.21806	2.21742	2.21801
15	4.57854	4.57648	4.57388	4.08523	4.09395	4.07888	4.59379	4.59297	4.59307	4.1407	4.13486	4.1291	4.60412	4.6043	4.60421	3.6065	3.60411	3.5879	4.59226	4.59251	4.59281	1.2239	1.2383	1.23914
20																						0.461359	0.466071	0.48171
30	4.5635	4.56129	4.55991	3.57804	3.60524	3.58426	4.59146	4.59109	4.59072	3.71934	3.71116	3.70037	4.60249	4.60296	4.6027	2.56423	2.56982	2.5597	4.5917	4.5923	4.59257
45				3.0682	3.1037	3.0653				3.28066	3.41155	3.40084
60	4.55194	4.54791	4.54568	2.55088	2.59394	2.55038	4.58206	4.58153	4.58132	2.84678	3.03033	3.0326	4.60097	4.601	4.60127	0.723625	0.703981	0.716702	4.5922	4.59236	4.59242
90				1.48908	1.45995	1.40613				2.39972	2.01507	2.3953
120	4.50215	4.49992	4.49753	0.88702	0.886141	0.838453	4.57094	4.59103	4.59042	1.23233	1.90678	1.90025	4.59722	4.59689	4.59713				4.59209	4.59201	4.59181
240	4.39737	4.39802	4.39621				4.52782	4.52855	4.55058				4.58806	4.58814	4.58876				4.58989	4.58972	4.58984
420	4.24388	4.24475	4.23964				4.50346	4.53043	4.53279				4.57518	4.57673	4.57654				4.58786	4.58745	4.58765

## Sheet: Fig. 1g
1	2	3	4
31.6	27.9	64.1	200.4
31.8	21.9	64.3	198.6
32.2	21.9	64	198.2

## Sheet: Fig. 1h
	SAProsome-1				SAProsome-2				SAProsome-3				SAProsome-4
1	98.85	99.08	99.99	100.2	95.59	94.87	96.55	94.56	122.8	126.9	121.6	122.3	136.1	132.9	133	134
3	99.28	98.6	98.59		157.9	166	171.1	161.7	123	126.1	124.6	125	136.9	135.8	134.5
6	112	105.4	103.9	103.6	161.2	161.7	167.6	160.2	125	120	127.6	125.1	146.5	147.1	142.8	141.6
12	117.1	108.6	105.5	104.1	158.6	159	152	156.1	116.2	117.6	118.3	113.3	159.5	147.1	148.9	142
24	140.7	131.2	127.1	124.6	184.3	176	146.8	135.3	112.5	112	114.1	113.2	185.9	184.7	183.9	182.5
36	130.1	127	125.8	125.6	125.4	128.8	122.2	122.5	111	111.2	113.5	111.3	187.9	187.7	189.3	185.5
48	159.2	145.1	142.1	142.7	123.6	129.9	126.3	127.3	115.3	113.6	110.3	112.9	225	214	212.4	211.2
72	173.2	159.1	158.6	160.8	141.4	141.3	139.8	134.4	113.2	114.9	113.6	113.7	343.8	314.9	335.3	333.2

## Sheet: Fig. 1i
	SAProsome-1				SAProsome-2				SAProsome-3				SAProsome-4
1	0.274	0.267	0.273	0.277	0.266	0.268	0.285	0.272	0.147	0.165	0.159	0.207	0.131	0.178	0.201	0.156
3	0.289	0.276	0.275		0.25	0.302	0.36	0.282	0.155	0.191	0.157	0.199	0.193	0.143	0.176
6	0.265	0.231	0.229	0.269	0.26	0.263	0.326	0.27	0.173	0.155	0.17	0.146	0.151	0.148	0.14	0.119
12	0.232	0.244	0.225	0.258	0.377	0.478	0.373	0.328	0.222	0.156	0.217	0.21	0.162	0.147	0.138	0.135
24	0.21	0.231	0.189	0.221	0.357	0.439	0.314	0.416	0.2	0.181	0.191	0.219	0.196	0.159	0.161	0.125
36	0.209	0.222	0.25	0.21	0.419	0.42	0.391	0.381	0.202	0.223	0.212	0.229	0.201	0.173	0.187	0.181
48	0.201	0.251	0.212	0.187	0.446	0.404	0.397	0.383	0.219	0.188	0.226	0.245	0.262	0.234	0.214	0.271
72	0.218	0.345	0.317	0.316	0.457	0.475	0.474	0.444	0.227	0.213	0.23	0.215	0.552	0.505	0.541	0.516

## Sheet: Fig. 2a
	MSA-2			SAProsome-1			SAProsome-2			SAProsome-3			SAProsome-4
0	0	0	0	0	0	0	0	0	0	0	0	0	0	0	0
1	1371.5	159.2	335.7	1490.1	1519.4	3200.5	1848.7	2046.5	1944.1	2167.5	1932.4	1933.5	6751.7	6750.5	7033.6
2	3278.9	27.1	1071.8	3765.8	2973.8	3459.5	3448.7	3730.4	3604.1	4365	4842.5	3351.5	9266.9	9622.7	9071.1
4	1875.1	2024.4	2081.2	4741.1	4787.8	4797.2	5645.4	6324.9	5554.5	6682	6254.1	6402.9	11069.3	11110.3	11037.8
7	2988	3410.1	3275.9	6048.4	6366.6	6074.3	7765.3	7446.7	7630.4	8025	6420.3	6542.4	12955.9	13097.3	12958.5
10	4737.7	4318.1	3482.3	7639.4	7787.2	7557.6	8148.2	8216.3	8247.5	7854.4	7423.5	7630.1	13642.5	13583.3	13508.6
24	4524.3	4523.8	2767.7	13355.2	13431.2	12243.4	13442.9	13555.9	13222.4	12759.4	12719.7	12546.7	18850.8	18926.1	18829.1

## Sheet: Fig. 2b
	MSA-2			SAProsome-1			SAProsome-2			SAProsome-3			SAProsome-4
0	0	0	0	0	0	0	0	0	0	0	0	0	0	0	0
1	669.2	458.7	112.7	5551.9	4724.3	4391.6	5837.4	3803.5	3226.9	4098.6	5532.1	4155.6	9865.2	9447.3	8819.5
2	2428.4	2259.7	1785.9	6821.9	5985.1	5257.3	6628.7	4705.3	4092.1	5430.6	6532.2	6251.9	11131.1	10757.3	10297.5
4	2614.1	3412.4	2429.9	8956	7393.1	7040.6	8791.2	6789.9	6028.1	8216.7	8703	8500.2	13823.9	13722.3	12953.1
7	2948	2866.6	2855.9	12727.5	10535.8	10199.2	11588.4	8974.2	8795.2	11043.1	12254.7	11895.3	17514.1	16756.8	16100.3
10	3018.4	2639.2	2999.6	15685.4	12909.1	11929.6	14403.5	11139.9	10697.5	13410.3	14972.3	14782.4	19451.6	19031.3	17981.9
24	3505.7	3185.6	3421.2	22457	19534.3	18405.1	21037.4	17937.3	17203	20274.1	21733.5	21486.1	26773.8	25563.6	24391.6

## Sheet: Fig. 2c
	IFNβ1																		TNFα																		CXCL10
	Untreated			MSA			SAProsome-1			SAProsome-2			SAProsome-3			SAProsome-4			Untreated			MSA			SAProsome-1			SAProsome-2			SAProsome-3			SAProsome-4			Untreated			MSA			SAProsome-1			SAProsome-2			SAProsome-3
10 μM	0.400099	0.627823	2.71026	174.076	131.912	163.489	286.129	213.55	329.479	1129.35	1512.83	2478.23	2743.62	2699.95	1359.09	2813.74	3206.45	2068.52	1.36873	0.872266	0.743725	8.89405	7.68924	35.0864	37.6047	28.1067	129.144	78.7664	340.027	134.318	1949.88	1310.01	1343.53	752.26	589.902	854.664	1.8743	1.0114	0.561109	2.91095	5.90316	3.07692	40.1229	21.9531	38.7561	43.2018	21.6009	15.5951	62.0927
40 μM				2028.02	2134.22	1214.92	6142.86	9871.72	5312.65	6977.19	3924.87	5451.03	16929	7061.17	11399	9508.49	8529.48	10468.4				27.7197	193.051	161.215	1353.84	705.666	502.452	1040.34	618.591	1130.58	2138.44	1862.26	2724.53	1170.44	1122.77	419.591				19.9229	30.6189	16.8696	31.3738	58.1412	64.0661	104.799	52.0378	37.5695	122.093
[truncated: 5 more columns]

## Sheet: Fig. 2d
	MSA-2			SAProsome-1			SAProsome-2			SAProsome-3			SAProsome-4
1.25	54.0741	61.4815	42.963	35.5556	35.5556	57.7778	35.5556	50.3704	61.4815	28.1482	46.6667	61.4815	46.6667	50.3704	42.963
2.5	35.5556	46.6667	-94.0741	102.222	109.63	142.963	124.444	124.444	117.037	142.963	128.148	150.37	168.889	150.37	176.296
5	28.1482	128.148	31.8518	102.222	117.037	146.667	83.7037	120.741	87.4074	176.296	128.148	142.963	176.296	161.482	161.482
10	17.037	31.8518	17.037	102.222	102.222	235.556	113.333	120.741	91.1111	309.63	272.593	228.148	309.63	265.185	317.037
20	483.704	228.148	309.63	257.778	254.074	687.407	217.037	257.778	194.815	657.778	968.889	346.667	1235.56	1054.07	1235.56
30	1268.89	583.704	739.259	872.593	857.778	1450.37	757.778	750.37	691.111	2020.74	1839.26	2209.63	2024.44	1991.11	2183.7
40	1765.18	1442.96	2354.07	1961.48	1928.15	2120.74	1668.89	1820.74	1817.04	2457.78	2357.78	2394.82	2802.22	2409.63	2391.11
60	2228.15	2505.93	2276.3	3298.52	3617.04	3013.33	2646.67	2887.41	2772.59	2502.22	2735.56	2383.7	2517.04	2735.56	2287.41
80	1150.37	1283.7	1265.18	3105.93	3150.37	2246.67	1328.15	1372.59	1313.33	1357.78	1720.74	1368.89	1376.3	1672.59	1261.48

## Sheet: Fig. 2e
Untreated	MSA-2	SAProsome-1	SAProsome-2	SAProsome-3	SAProsome-4
27.3	61.2	75.7	75.6	74.3	71.5
35.2	58.5	74.4	79.2	71.9	70.9
35	59	73.6	75.1	76.1	71.5

[truncated: 54 more sheets: Fig. 2f, Fig. 2g, Fig. 2h, Fig. 3b, Fig. 3c, Fig. 3f, Fig. 3h, Fig. 3i, Fig. 4a, Fig. 4b, Fig. 4c, Fig. 4d, Fig. 4e, Fig. 4f, Fig. 4g, Fig. 4h, Fig. 4i, Fig. 4j, Fig. 4k, Fig. 4m …]
